# Supplementary material for: Exploring the Role of a Novel Peptide from Allomyrina dichotoma Larvae in Ameliorating Lipid Metabolism in Obesity
Source: Int J Mol Sci. 2020 Nov 12;21(22):8537. doi: 10.3390/ijms21228537 (PMC7698306; doi:10.3390/ijms21228537)
Supplement: Supplementary file 1 [file ijms-21-08537-s001.zip]

Archive with 1 entries (1 files):
- ijms-972980-supplementary.pptx
